# Supplementary material for: An overview of tuberculosis outbreaks reported in the years 2011–2020
Source: BMC Infect Dis. 2023 Apr 20;23:253. doi: 10.1186/s12879-023-08197-w (PMC10116450; doi:10.1186/s12879-023-08197-w)
Supplement: Supplementary file 1 — Additional file 1. [file 12879_2023_8197_MOESM1_ESM.xlsx]

## Sheet: Arkusz1
Table S1. Summary of datasets analyzed within this review.
Title	Reviewer Name	Source	Author	Year of publication	Continent	Country	Extent of the outbreak study (exact location/city/region/county/international)2	Clasification (population based/drug resistant population based/outbreak investigations)	No. of outbreaks tested (outbreak investigation studies)	Start	End	No. of patients	No. of strains in WGS experiments	No. of WGS-based clusters	No. of isolates in a WGS-based cluster	No. of WGS defined outbreaks	Lineage for each WGS defined outbreak	Drug resistance	No. of SNPs differentiating clusters
Whole genome sequencing-based analysis of tuberculosis (TB) in migrants: rapid tools for cross-border surveillance and to distinguish between recent transmission in the host country and new importations.	Consensus	PubMed	Abascal	2019	Europe	Spain	international	outbreak investigation	10	2003	2019	no data	66	13	9, 5, 2, 2, 6, 4, 2, 5, 6, 6, 6, 2, 2	8	4, 4, 4, 4, 4, 4, 4, 4	S, S, S, S, S, S, S, S, S	12
Exportation of MDR TB to Europe from Setting with Actively Transmitted Persistent Strains in Peru.	Consensus	PubMed	Acosta	2019	South America, Europe	Peru, Italy, Spain	international	outbreak investigation	1	2003	2017	17	12	2	9, 3	2	no data	R	12
Probable long-term prevalence for a predominant Mycobacterium tuberculosis clone of a Beijing genotype in Colon, Panama.	Consensus	PubMed	Acosta	2020	North America	Panama	region	population based		2018	2020	110	25	5	8, 3, 8, 2, 3	4	2, 2, 2, 2	not readable	12
Transmission dynamics study of tuberculosis isolates with whole genome sequencing in southern Sweden.	Consensus	PubMed	Alaridah	2019	Europe	Sweden	region	population based		2004	2014	100	93	18	10, 4, 4, 3, 5, 2, 2, 2, 2, 2, 2, 2, 2, 2, 2, 2, 2, 2	5	4, 4, 4, 2, 2	no data	12
Molecular epidemiology of Mycobacterium tuberculosis to describe the transmission dynamics among Inuit residing in Iqaluit Nunavut using whole genome sequencing.	Consensus	PubMed	Alvarez	2020	North America	Canada	region	population based		2009	2015	135	140	4	87, 25, 23, 5	4	4, 4, 4, 4	S, S, S, S	12
Longitudinal Outbreak of Multidrug-Resistant Tuberculosis in a Hospital Setting, Serbia.	Consensus	PubMed	Arandjelović	2019	Europe	Serbia	exact location	drug resistant population based		2008	2014	110	110	12	14, 13, 7, 3, 2, 2, 2, 2, 2, 2, 2, 2	4	4, 4, 2, 4	R, R, R, R	5
Whole Genome Sequencing and Spatial Analysis Identifies Recent Tuberculosis Transmission Hotspots in Ghana.	Consensus	PubMed	Asare	2020	Africa	Ghana	region	outbreak investigation	40	2012	2015	473	452	60	82, 8, 6, 11, 19, 6, 13, 12, 20, 8, 5, 3, 3, 3, 4, 5, 3, 3, 4, 5, 4, 5, 3, 3, 4, 7, 4, 5, 5, 5, 4, 2, 2, 2, 2, 2, 2, 2, 2, 2, 2, 2, 2, 2, 2, 2, 2, 2, 2, 2, 2, 2, 2, 2, 2, 2, 2, 2, 2, 2,	31	4, 4, 4, 4, 4, 4, 4, 4, 4, 4, 4, 4, 4, 4, 4, 4, 4, 4, 4, 4, 4, 4, 4, 4, 4, 4, 4, 4, 4, 4, 6	no data	12
Cross-Border Movement of Highly Drug-Resistant Mycobacterium tuberculosis from Papua New Guinea to Australia through Torres Strait Protected Zone, 2010-2015.	Consensus	PubMed	Bainomugisa	2019	Australia	Papua New Guinea	region	drug resistant population based		2010	2015	134	104	17	10, 14, 3, 3, 2, 2, 3, 2, 3, 2, 5, 12, 6, 5, 2, 2, 2	10	2, 2, 2, 2, 2, 2, 2, 2, 2, 4	R, R, R, R, R, R, R, R, R, R	8
Tracing Mycobacterium tuberculosis transmission by whole genome sequencing in a high incidence setting: a retrospective population-based study in East Greenland.	Katarzyna Struś	PubMed	Bjorn-Mortensen	2016	North America	Greenland	region	population based		1992	2012	287	182	4	122, 26, 20, 5	4	4, 4, 4, 4	no data	12
Tracking and responding to an outbreak of tuberculosis using MIRU-VNTR genotyping and whole genome sequencing as epidemiological tools.	Consensus	PubMed	Black	2018	Europe	UK	city	outbreak investigation	1	2011	2011	25	17	1	17	1	4	S	2
A Case-Control Study to Identify Community Venues Associated with Genetically-clustered, Multidrug-resistant Tuberculosis Disease in Lima, Peru.	Lidia Żukowska	PubMed	Bui	2019	South America	Peru	city	drug resistant population based		2010	2013	124	124	8	7, 7, 4, 4, 2, 2, 2, 2	4	no data	R, R, R, R	5
Countrywide implementation of whole genome sequencing: an opportunity to improve tuberculosis management, surveillance and contact tracing in low incidence countries.	Consensus	PubMed	Cabibbe	2018	Europe	Italy	international	population based		2016	2017	285	298	12	2, 2, 2, 2, 2, 2, 2, 2, 2, 4, 2, 3	2	no data	not readable	6
Evolution and transmission of drug-resistant tuberculosis in a Russian population.	Consensus	PubMed	Casali	2016	Europe	UK	nationwide	outbreak investigation	1	1998	2012	350	350	1	2, 2, 2, 2, 2, 2, 2, 2, 2, 2, 2, 2, 2, 2, 2, 2, 2, 2, 2, 2, 2, 2, 2, 2, 2, 2, 2, 2, 2, 2, 3, 3, 3, 5, no data for others	4	4	R, R, R, R	12
Whole Genome Sequence Analysis of a Large Isoniazid-Resistant Tuberculosis Outbreak in London: A Retrospective Observational Study.	Consensus	PubMed	Casali	2016	Europe	UK	nationwide	outbreak investigation	1	1998	2012	350	350	1	344	1	4	R	12
Evolution of Extensively Drug-Resistant Tuberculosis over Four Decades: Whole Genome Sequencing and Dating Analysis of Mycobacterium tuberculosis Isolates from KwaZulu-Natal.	Consensus	PubMed	Cohen	2015	Africa	South Africa	region	drug resistant population based		2008	2013	337	337	11	61, 5, 5, 3, 3, 14, 7, 6, 4, 3, 6	11	4, 1, 2, 4, 4, 4, 4, 4, 4, 4, 4	R, R, R, R, R, R, R, R, R, R, R	12
Whole genome sequencing of Mycobacterium tuberculosis reveals slow growth and low mutation rates during latent infections in humans.	Consensus	PubMed	Colangeli	2014	Australia, Oceania	New Zeland	region	outbreak investigation	1	1990	2011	10	10	1	8	1	4	no data	12
Investigation of a rapidly spreading tuberculosis outbreak using whole-genome sequencing.	Consensus	PubMed	Comin	2020	Europe	Spain	region	outbreak investigation	1	2014	2017	14	14	1	14	1	4	S	12
Analysis of potential household transmission events of tuberculosis in the city of Belem, Brazil.	Consensus	PubMed	Conceiç?o	2018	South America	Brazil	region	outbreak investigation	1	no data	no data	63	3	1	3	1	3	R	9
Genomic epidemiology of multidrug-resistant Mycobacterium tuberculosis during transcontinental spread.	Consensus	PubMed	Coscolla	2015	Asia, North America	Thailand, USA	international	outbreak investigation	1	1995	2010	34	46	1	46	1	2	R	12
Outcomes, infectiousness, and transmission dynamics of patients with extensively drug-resistant tuberculosis and home-discharged patients with programmatically incurable tuberculosis: a prospective cohort study.	Consensus	PubMed	Dheda	2017	Africa	South Africa	region	drug resistant population based		2008	2012	273	153	18	10, 8, 7, 6, 4, 3, 3, 3, 3, 2, 2, 2, 2, 2, 2, 2, 2, 2	9	2, 2, 2, 2, 2, 2, 2, 2, 4	R, R, R, R, R, R, R, R, R	5
Simplified Model to Survey Tuberculosis Transmission in Countries Without Systematic Molecular Epidemiology Programs.	Consensus	PubMed	Domínguez	2019	South America	Panama	region	outbreak investigation	3	2015	2015	no data	7	1	3	1	4	not readable	12
Epidemiological and genomic determinants of tuberculosis outbreaks in First Nations communities in Canada.	Consensus	PubMed	Doroshenko	2018	North America	Canada	region	outbreak investigation	2	1991	2013	no data	67	3	24, 15, 23	3	no data	no data	12
A joint cross-border investigation of a cluster of multidrug-resistant tuberculosis in Austria, Romania and Germany in 2014 using classic, genotyping and whole genome sequencing methods: lessons learnt.	Katarzyna Struś	PubMed	Fiebig	2017	Europe	Austria, Romania, Germany	international	outbreak investigation	1	2010	2014	13	13	3	4, 4, 2	2	4.4	R	12
Molecular epidemiology of tuberculosis in Tasmania and genomic characterisation of its first known multi-drug resistant case.	Consensus	PubMed	Gautam	2018	Australia	New Zealand	region	population based		2014	2016	18	18	2	4, 2	1	3	S	5
Differential carriage of virulence-associated loci in the New Zealand Rangipo outbreak strain of Mycobacterium tuberculosis.	Consensus	PubMed	Gautam	2017	Australia	New Zealand	nationwide	outbreak investigation	1	no data	no data	9	9	1	9	1	4	no data	12
Prospective Whole-Genome Sequencing in Tuberculosis Outbreak Investigation, France, 2017-2018.	Consensus	PubMed	Genestet	2019	Europe	France	region	outbreak investigation	1	2017	2018	14	14	1	14	1	2	S	12
Large-scale whole genome sequencing of M. tuberculosis provides insights into transmission in a high prevalence area.	Consensus	PubMed	Guerra-Assunç?o	2015	Africa	Malawi	nationwide	population based		1995	2010	2332	1687	193	29, 21, 34, 38, 15, 15, 11, 14, 20, 17, 14, 11, 10, 12, 14, 7, 13, 13, 8, 11, 9, 9, 6, 10, 12, 13, 11, 8, 6, 5, 6, 10, 9, 6, 7, 5, 8, 5, 5, 11, 5, 9, 6, 5, 8, 4, 6, 8, 5, 5, 6, 4, 5, 6, 8, 5, 9, 4, 4, 4, 3, 3, 4, 5, 5, 6, 4, 4, 4, 3, 3, 3, 3, 4, 3, 3, 3, 3, 3, 3, 3, 4, 7, 4, 3, 4, 4, 3, 3, 3, 5, 4, 4, 4, 4, 3, 3, 8, 9, 4, 4, 3, 3, 5, 5, 3, 4, 3, 4, 3, 3, 3, 3, 3, 3, 7, 3, 3, 2, 2, 2, 2, 2, 2, 2, …	118	20x1, 5x2, 17x3,76x4	11x M, 9x no data, 7xR, 91xS	10
Whole genome sequencing for improved understanding of Mycobacterium tuberculosis transmission in a remote circumpolar region.	Consensus	PubMed	Guthrie	2019	North America	Canada	region	population based		2005	2014	32	32	6	5, 6, 14, no data for other	3	4, 4, 4, no data for other	no data	5
Whole genome sequencing of drug resistant Mycobacterium tuberculosis isolates from a high burden tuberculosis region of North West Pakistan.	Katarzyna Struś	PubMed	Jabbar	2019	Asia	Pakistan	region	drug resistant population based		2016	2017	123	123	8	3, 3, 2, 2, 2, 2, 2, 2	2	3, 3	R, R	10
Epidemiological links between tuberculosis cases identified twice as efficiently by whole genome sequencing than conventional molecular typing: A population-based study.	Consensus	PubMed	Jajou	2018	Europe	Netherlands	nationwide	population based		2016	2016	535	520	25	2, 2, 2, 3, 3, 4, 4, 2, 3, 2, 3, 3, 2, 2, 2, 6, 4, 4, 2, 2, 3, 2, 2, 2, 2	11	no data	no data	12
Resolving a clinical tuberculosis outbreak using palaeogenomic genome reconstruction methodologies.	Consensus	PubMed	Jones	2019	Europe	UK	region	outbreak investigation	2	2003	2008	11	11	2	6, 3	2	4, 4	S	12
Phylogenetic Analysis of Mycobacterium tuberculosis Strains in Wales by Use of Core Genome Multilocus Sequence Typing To Analyze Whole-Genome Sequencing Data.	Consensus	PubMed	Jones	2019	Europe	UK	city	population based		2006	2011	no data	66	2	9.2	1	4	no data	12
Whole Genome Sequencing Results Associated with Minimum Inhibitory Concentrations of 14 Anti-Tuberculosis Drugs among Rifampicin-Resistant Isolates of Mycobacterium Tuberculosis from Iran.	Consensus	PubMed	Kardan-Yamchi	2020	Asia	Iran	nationwide	drug resistant population based		2014	2018	37	35	3	4, 2, 2	1	2	R	5
Use of whole genome sequencing to determine the microevolution of Mycobacterium tuberculosis during an outbreak.	Katarzyna Struś	PubMed	Kato-Maeda	2013	North America	USA	city	outbreak investigation	1	2011	2013	9	9	1	9	1	4	S	12
Whole-genome-based Mycobacterium tuberculosis surveillance: a standardized, portable, and expandable approach.	Consensus	PubMed	Kohl	2014	Europe	Germany	city	outbreak investigation	1	2001	2010	26	26	1	22	1	4	M	12
Genomic sequencing is required for identification of tuberculosis transmission in Hawaii.	Consensus	PubMed	Koster	2018	North America	USA	region	outbreak investigation	19	2002	2017	no data	51	10	2, 4, 2, 2, 2, 3, 2, 2, 2, 3	3	2, 1, 1	no data	12
The use of whole-genome sequencing in cluster investigation of a multidrug-resistant tuberculosis outbreak.	Consensus	PubMed	Lalor	2018	Europe	UK	nationwide	outbreak investigation	1	2007	2013	27	22	1	14	1	2	R	12
Reemergence and amplification of tuberculosis in the Canadian arctic.	Consensus	Web of Science	Lee	2015	North America	Canada	city	population based		2011	2012	50	49	4	5, 8, 13, 20	4	4, 4, 4, 4	no data	2
The geno-spatio analysis of Mycobacterium tuberculosis complex in hot and cold spots of Guangxi, China.	Consensus	PubMed	Lin	2020	Asia	China	region	population based		2018	2018	296	291	3	2, 3, 4	2	2, 4	no data	12
Tuberculosis in Liberia: high multidrug-resistance burden, transmission and diversity modelled by multiple importation events.	Consensus	PubMed	López	2020	Africa	Liberia	exact location	population based		2013	2016	51	51	8	4, 2, 2, 2, 2, 3, 2, 3	3	1, 4, 4	R, R, M	12
Whole-genome sequencing to detect recent transmission of Mycobacterium tuberculosis in settings with a high burden of tuberculosis.	Consensus	PubMed	Luo	2014	Asia	China	region	outbreak investigation	3	2009	2010	42	32	6	3, 3, 3, 2, 3, 2	4	2, 2, 2, 2	no data	5
Evaluation of a gene-by-gene approach for prospective whole-genome sequencing-based surveillance of multidrug resistant Mycobacterium tuberculosis.	Consensus	PubMed	Macedo	2019	Europe	Portugal	nationwide	drug resistant population based		2013	2017	96	83	10	7, 2, 7, 10, 2, 2, 3, 3, 2, 2,	5	no data	R, R, R, R, R	12
Whole genomic sequencing as a tool for diagnosis of drug and multidrug-resistance tuberculosis in an endemic region in Mexico.	Consensus	PubMed	Madrazo-Moya	2019	North America	Mexico	region	drug resistant population based		2012	2016	81	81	6	13, 3, 3, 3, 2, 2	4	4, 4, 4, 4	R, R, R, R	12
Mycobacterium tuberculosis Drug Resistance and Transmission among Human Immunodeficiency Virus-Infected Patients in Ho Chi Minh City, Vietnam.	Consensus	PubMed	Mai	2018	Asia	Vietnam	city	population based		2009	2014	200	124	13	3, 2, 2, 2, 2, 2, 2, 2, 2, 2, 2, 2, 2	1	1	R	10
Outbreak of multidrug-resistant tuberculosis in South Africa undetected by WHO-endorsed commercial tests: an observational study.	Consensus	PubMed	Makhado	2018	Africa	South Africa	region	drug resistant population based		2013	2016	277	29	4	15, 2, 2, 7	2	4, 4	R, R	12
New Mycobacterium tuberculosis Complex Sublineage, Brazzaville, Congo.	Consensus	PubMed	Malm	2017	Africa	Congo	city	population based		2011	2011	775	775	5	20, 3, 3, 2, 2	3	4, 4, 4	not readable	12
Within-host Mycobacterium tuberculosis diversity and its utility for inferences of transmission.	Consensus	PubMed	Martin	2018	North America	Canada	region	population based		2004	2014	no data	no data	3	2, 2, 4	1	4	no data	10
The relationship between transmission time and clustering methods in Mycobacterium tuberculosis epidemiology.	Consensus	PubMed	Meehan	2018	Africa	Congo	city	drug resistant population based		2005	2010	324	324	47	34, 27, 6, no data for others	at least 3, no data for others	no data	R, R, R	12
Marked microevolution of a unique Mycobacterium tuberculosis strain in 17 years of ongoing transmission in a high risk population.	Consensus	PubMed	Mehaffy	2014	North America	Canada	region	outbreak investigation	1	1997	2013	53	56	6	24, 10, 8, 5, 2, 5	5	no data	S, S, S, S, S	5
Multidrug- and Extensively Drug-Resistant Mycobacterium tuberculosis Beijing Clades, Ukraine, 2015.	Consensus	PubMed	Merker	2020	Europe	Ukraine	region	drug resistant population based	1	2015	2015	186	177	7	4, 2, 2, 2, 2, 2, 2	1	4	R	5
Investigation of false-positive Mycobacterium tuberculosis culture tests using whole genome sequencing.	Consensus	PubMed	Min	2019	Asia	South Korea	exact location	outbreak investigation	1	2017	2017	5	5	1	5	1	2	no data	0
Risk factors associated with large clusters of tuberculosis patients determined by whole-genome sequencing in a high-tuberculosis-burden country.	Consensus	PubMed	Miyahara	2020	Asia	Thailand	region	population based		2003	2011	1333	1146	111	8, 8, 16, 20, 6, 28, 29, 20, 7, 11, 12, 7, no data for others	at least 12, no data for others	1, 1, 2, 2, 2, 2, 2, 2, 2, 2, 2, 4, no data for others	no data	12
Phylogenomic assessment of drug-resistant Mycobacterium tuberculosis strains from Beira, Mozambique.	Consensus	PubMed	Namburete	2020	Africa	Mozambique	city	drug resistant population based		2014	2015	155	35	1	14	1	4	R	10
Tuberculosis Outbreak in an Educational Institution in Norway.	Consensus	PubMed	Norheim	2017	Europe	Norway	nationwide	outbreak investigation	1	2013	2013	24	22	1	22	1	2	R	5
Whole Genome Sequencing Investigation of a Tuberculosis Outbreak in Port-au-Prince, Haiti Caused by a Strain with a "Low-Level" rpoB Mutation L511P - Insights into a Mechanism of Resistance Escalation.	Consensus	PubMed	Ocheretina	2015	North America	Haiti	nationwide	outbreak investigation	1	2008	2012	8	6	1	4	1	4	R	5
Social network analysis and whole genome sequencing in a cohort study to investigate TB transmission in an educational setting.	Consensus	PubMed	Packer	2019	Europe	UK	exact location	outbreak investigation	1	2013	2015	189	5	1	5	1	2	S	5
Rapid, comprehensive, and affordable mycobacterial diagnosis with whole-genome sequencing: a prospective study.	Consensus	PubMed	Pankhurst	2016	Europe, North America	UK, Ireland, Germany, France, Canada	international	population based		2013	2014	127	356	5	2, 3, 3, 4, 4	4	no data	not readable	12
Emergence of multidrug-resistant Mycobacterium tuberculosis of the Beijing lineage in Portugal and Guinea-Bissau: a snapshot of moving clones by whole-genome sequencing.	Katarzyna Struś	PubMed	Perdig?o	2020	Africa, Europe	Gwinea Bissau, Portugal	international	outbreak investigation	6	2008	2014	17	14	2	7, 3	2	2, 2	R, R	12
Using genomics to understand the origin and dispersion of multidrug and extensively drug resistant tuberculosis in Portugal.	Consensus	PubMed	Perdig?o	2020	Europe	Portugal	nationwide	drug resistant population based		1995	2016	207	207	16	26, 17, 13, 6, 4, 4, 3, 3, 2, 2, 2, 2, 2, 2, 2, 2	8	4, 4, 4, 4, 4, 4, 4, 2	R, R, R, R, R, R, R, R	5
Whole genome sequencing analysis of intrapatient microevolution in Mycobacterium tuberculosis: potential impact on the inference of tuberculosis transmission.	Consensus	PubMed	Pérez-Lago	2014	Europe	Spain	region	outbreak investigation	3	2003	2008		36	3	3, 3, 3	3	4, 4, 4	no data	12
Mycobacterium tuberculosis whole genome sequencing provides insights into the Manila strain and drug-resistance mutations in the Philippines.	Consensus	PubMed	Phelan	2019	Asia	Philippines	nationwide	population based		2012	2012	178	178	15	3, 2, 2, 2, 2, 2, 2, 2, 2, 2, 2, 2, 2, 2, 2	1	4	R	10
Cross-border outbreak of extensively drug-resistant tuberculosis linked to a university in Romania.	Consensus	PubMed	Popovici	2018	Europe, Asia	Israel, Finland, UK, Romania	international	outbreak investigation	1	2014	2015	7	7	1	7	1	no data	R	5
Whole genome sequence analysis of multidrug-resistant Mycobacterium tuberculosis Beijing isolates from an outbreak in Thailand.	Consensus	PubMed	Regmi	2015	Asia	Thailand	region	outbreak investigation	1	2002	2010	148	4	1	4	1	2	R	5
Whole genome sequencing versus traditional genotyping for investigation of a Mycobacterium tuberculosis outbreak: a longitudinal molecular epidemiological study.	Consensus	PubMed	Roetzer	2013	Europe	Germany	states	outbreak investigation	1	1997	2010	86	86	2	5, 81	2	4, 4	S, S	11
Using Whole Genome Sequencing to Determine the Timing of Secondary Tuberculosis in British Columbia, Canada.	Consensus	PubMed	Romanowski	2020	North America	Canada	region	outbreak investigation	1	2005	2014	72	72	19	6, 5, 5, 4, 3, 2, 2, 2, 2, 2, 2, 2, 2, 2, 2, 2, 2, 2, 2	5	no data	no data	12
Prevalence and Characterization of Heterogeneous Variable-Number Tandem-Repeat Clusters Comprising Drug-Susceptible and/or Variable Resistant Mycobacterium tuberculosis Complex Isolates in the Netherlands from 2004 to 2016.	Consensus	PubMed	Roof	2018	Europe	Netherlands	nationwide	outbreak investigation	40	2016	2016	148	130	1	4	1	no data	M	12
Genomic Investigation of a Mycobacterium tuberculosis Outbreak Involving Prison and Community Cases in Florida, United States.	Consensus	PubMed	Séraphin	2018	North America	USA	exact location	outbreak investigation	1	2003	2015	82	21	2	10, 2	1	no data	no data	5
Mycobacterium tuberculosis Complex Lineage 3 as Causative Agent of Pulmonary Tuberculosis, Eastern Sudan(1).	Consensus	PubMed	Shuaib	2020	Africa	Sudan	region	population based		2014	2016	383	166	29	21x2, 3, 8, 5, 5, 3, 3, 4, 3	8	3, 3, 3, 3, 3, 3, 3, 4	not readable	12
Enhanced tuberculosis outbreak investigation using whole genome sequencing and IGRA.	Consensus	PubMed	Smit	2015	Europe	Finland	city	outbreak investigation	1	2012	2013	14	12	1	12	1	4	no data	12
Genomic evidence supporting the clonal expansion of extensively drug resistant tuberculosis bacteria belonging to a rare Proto-Beijing genotype.	Consensus	PubMed	Srilohasin	2020	Asia	Thailand	nationwide	outbreak investigation	1	2005	2017	no data	56	3	12, 2, 2	1	2	R	12
Standard Genotyping Overestimates Transmission of Mycobacterium tuberculosis among Immigrants in a Low-Incidence Country.	Consensus	PubMed	Stucki	2016	Europe	Switzerland	nationwide	outbreak investigation	35	2000	2008	90	90	19	3, 3, 3, 4, 4, 3, 3, 2, 2, 2, 2, 2, 2, 2, 2, 2	7	4, 4, 4, 4, 4, 1, 4	no data	12
Tracking a tuberculosis outbreak over 21 years: strain-specific single-nucleotide polymorphism typing combined with targeted whole-genome sequencing.	Consensus	PubMed	Stucki	2015	Europe	Switzerland	city	outbreak investigation	1	1991	2011	1940	69	4	18, 31, 17, 3	4	4	S	11
Culture and Next-generation sequencing-based drug susceptibility testing unveil high levels of drug-resistant-TB in Djibouti: results from the first national survey.	Consensus	PubMed	Tagliani	2017	Africa	Djibouti	nationwide	drug resistant population based		2012	2012	367	139	17	2, 6, 2, 4, 2, 2, 4, 2, 2, 2, 2, 2, 2, 2, 2, 2, 3	4	1, 4, 4, 3	R, R, R, R	12
Genetic Diversity of Multi- and Extensively Drug-Resistant Mycobacterium tuberculosis Isolates in the Capital of Iran, Revealed by Whole-Genome Sequencing.	Consensus	PubMed	Vaziri	2019	Asia	Iran	city	drug resistant population based		2014	2018	606	38	4	3, 3, 2, 2	2	2, 2	R, R	5
Genomic epidemiology of Mycobacterium tuberculosis in Santa Catarina, Southern Brazil.	Consensus	PubMed	Verza	2020	South America	Brazil	region	population based		2014	2016	151	151	22	12, 6, 4, 4, 3, 3, 3, 3, 2, 2, 2, 2, 2, 2, 2, 2, 2, 2, 2, 2, 2, 2	8	4, 4, 4, 4, 4, 4, 4, 4	not readable	5
Assessment of Mycobacterium tuberculosis transmission in Oxfordshire, UK, 2007-12, with whole pathogen genome sequences: an observational study.	Consensus	PubMed	Walker	2014	Europe	UK	region	population based		2007	2012	384	247	13	2, 4, 2, 7, 4, 2, 3, 3, 3, 3, 2, 2, 2	5	no data	no data	12
A cluster of multidrug-resistant Mycobacterium tuberculosis among patients arriving in Europe from the Horn of Africa: a molecular epidemiological study.	Consensus	PubMed	Walker	2018	Europe	Swizterland	international	outbreak investigation	1	2016	2017	58	58	1	29	1	4	R	5
Whole-genome sequencing to delineate Mycobacterium tuberculosis outbreaks: a retrospective observational study.	Consensus	PubMed	Walker	2013	Europe	UK	region	outbreak investigation	11	1994	2011	254	390	10	9, 9, 6, 54, 9, 29, 17, 6, 46, 26, 6	11	4, 4, 2, 4, 4, 4, 2, 2, no data, 2, M. bovis	no data	12
The study of tuberculosis outbreak in a high school-Shanghai, China, 2017-2018	Consensus	Web of Science	Wang	2022	Asia	China	exact location	outbreak investigation	1	2017	2018	11	11	1	11	1	2	S	5
Whole Genome Sequencing of Mycobacterium africanum Strains from Mali Provides Insights into the Mechanisms of Geographic Restriction.	Consensus	PubMed	Winglee	2016	Africa	Mali	nationwide	population based		2006	2010	92	92	9	3, 2, 2, 2, 2, 2, 2, 2, 2	1	4	R	10
High-resolution mapping of tuberculosis transmission: Whole genome sequencing and phylogenetic modelling of a cohort from Valencia Region, Spain.	Consensus	PubMed	Xu	2019	Europe	Spain	region	population based		2014	2016	785	785	21	8, 12, 6, 6, 5, 5, 4, 4, 6, 6, 4, 6, 4, 4, 7, 5, 4, 5, 5, 6, 4	21	no data	no data	12
Internal migration and transmission dynamics of tuberculosis in Shanghai, China: an epidemiological, spatial, genomic analysis.	Consensus	PubMed	Yang	2018	Asia	China	city	population based		2009	2015	1649	218	44	4, 3, 3, 2, 3, 3, 4, 3, 3, 3, 6, 2, 2, 3, 3, 2, 6, 2, 6, 3, 2, 3, 6, 4, 2, 5, 3, 3, 4, 5, 3, 2, 2, 4, 3, 4, 4, 4, 3, 8, 3, 3, 3, 3	35	2, 2, 2, 2, 2, 2, 2, 2, 2, 2, 2, 2, 2, 2, 2, 2, 2, 2, 2, 2, 2, 2, 2, 2, 2, 2, 2, 2, 2, 2, 2	no data	10
Transmission of multidrug-resistant Mycobacterium tuberculosis in Shanghai, China: a retrospective observational study using whole-genome sequencing and epidemiological investigation.	Consensus	PubMed	Yang	2017	Asia	China	city	drug resistant population based		2009	2012	367	122	38	8, 7, 7, 5, 3, 3, 3, 3, 3, 3, 3, 3, 2, 2, 2, 2, 2, 2, 2, 2, 2, 2, 2, 2, 2, 2, 2, 2, 2, 2, 2, 2, 2, 2, 2, 2, 2, 2	12	2, 2, 2, 2, 2, 2, 2, 2, 2, 2, 2, 2	R, R, R, R, R, R, R, R, R, R, R, R	12
Whole-genome sequencing and epidemiological analysis of a tuberculosis outbreak in a high school of southern China.	Consensus	PubMed	Yu	2020	Asia	China	exact location	outbreak investigation	1	2018	2018	29	10	1	9	1	4	S	5
Whole-genome sequencing for rapid, reliable and routine investigation of Mycobacterium tuberculosis transmission in local communities.	Consensus	PubMed	Zakham	2019	Europe	Switzerland	region	outbreak investigation	1	2016	2017	7	7	2	3, 3	2	4, 4	no data	5
Characterization of Polymorphisms Associated with Multidrug-Resistant Tuberculosis by Whole Genomic Sequencing: A Preliminary Report from Mexico.	Consensus	PubMed	Zenteno-Cuevas	2020	North America	Mexico	nationwide	drug resistant population based		2014	2016	35	35	2	10, 2	1	4	R	12
The epidemic of multidrug resistant tuberculosis in China in historical and phylogenetic perspectives.	Consensus	PubMed	Zhou	2020	Asia	China	nationwide	drug resistant population based		2007	2007	448	420	27	2, 2, 2, 2, 2, 2, 2, 2, 2, 2, 2, 2, 2, 2, 2, 2, 2, 2, 2, 2, 2, 2, 2, 2, 3, 3, 3	3	no data	R	12
Investigation of a cluster of multi-drug resistant tuberculosis in a high-rise apartment block in Singapore.	Katarzyna Struś	PubMed	Ho	2018	Asia	Singapur	exact location	outbreak investigation	1	2012	2016	46	10	1	10	1	no data	R	5
